# Supplementary material for: Excessive collagen type VII mediates pleural fibrosis via increasing extracellular matrix stiffness
Source: J Clin Invest. 2025 Oct 16;135(24):e188822. doi: 10.1172/JCI188822 (PMC12700545; doi:10.1172/JCI188822)
Supplement: Supporting data values [file jci-135-188822-s062.xlsx]

## Sheet: Fig. 2E
(h)	Collagen VII			Collagen I			α-SMA
0	0.683884	1.23266	1.08346	0.911687	1.31125	0.777064	1.34994	0.862495	0.787564
12	3.08637	3.1463	2.36267	1.83638	1.87226	0.778067	1.8371	0.996013	0.947043
24	3.41053	2.91016	2.41666	4.33074	4.08555	2.90115	2.60354	2.14678	2.27322
48	3.66747	3.34992	2.88124	4.07041	4.42013	2.692	3.75343	3.57378	3.3311

## Sheet: Fig. 3D
Col7a1-C	Col7a1-CKO
0.939266	0.085742
1.07373	0.094511
0.987009	0.105229

## Sheet: Fig. 3F
Col7a1-C	Col7a1-CKO
0.959589	0.105822
0.978082	0.073973
1.06233	0.069863

## Sheet: Fig. 3G
Saline(f/f)	BCG(f/f)	Saline(CKO)	BCG(CKO)
0.0537	0.0323	0.0525	0.0477
0.0585	0.0341	0.0587	0.0521
0.0502	0.0355	0.0517	0.0504
0.0505	0.0352	0.0562	0.051
0.0591	0.0316	0.0509	0.0504

## Sheet: Fig. 3H
Saline(f/f)	TBPE(f/f)	Saline(CKO)	TBPE(CKO)
0.0584	0.0393	0.0564	0.0453
0.0579	0.0365	0.0516	0.0474
0.0577	0.0391	0.0501	0.0465
0.0519	0.0382	0.0549	0.0488
0.053	0.03	0.05	0.0497

## Sheet: Fig. 4B
Group	Ctrl(kPa)	TBPF(kPa)
Sample1	3.44477	4.1287
Sample1	3.67462	2.5624
Sample1	3.21988	5.35605
Sample1	2.25584	4.8828
Sample1	1.95505	5.35262
Sample1	9.063	6.80734
Sample2	1.46082	4.52307
Sample2	1.75033	5.56223
Sample2	1.97869	8.02463
Sample2	2.62439	6.0828
Sample2	2.62287	8.50891
Sample2	1.89943	6.7515
Sample3	2.50541	7.39487
Sample3	2.52985	8.105
Sample3	2.61926	5.96958
Sample3	5.22896	5.16475
Sample3	2.1239	12.3209
Sample3	5.69338	6.76798
Sample4	1.88876	12.3792
Sample4	2.24447	11.8245
Sample4	2.10187	11.9049
Sample4	1.56038	12.6329
Sample4	2.00892	15.218
Sample4	2.20236	16.7722

## Sheet: Fig. 4C
Group	Col7a1-C	Col7a1-CKO
Sample1	745.2	442.44
Sample1	603.34	722.53
Sample1	942.83	602.05
Sample1	863.2	186.69
Sample1	1807.63	261.48
Sample1	343.93	298.65
Sample2	2361.34	386.44
Sample2	1501.14	657.5
Sample2	2270.97	540.83
Sample2	2409.93	195.91
Sample2	645.2	234.03
Sample2	1176.71	299.72
Sample3	467.4	473.62
Sample3	1364.01	634.4
Sample3	1822.61	425.69
Sample3	702.79	183.81
Sample3	1183.3	256.15
Sample3	1520.68	234.28
Sample4	1534.98	373.2
Sample4	826.87	621.89
Sample4	1286.12	813.17
Sample4	1446.76	160.29
Sample4	1606.52	223.04
Sample4	1335.42	264.5

## Sheet: Fig. 4D
Group	BCG-C(kPa)	BCG-CKO(kPa)
Sample1	1.25888	1.08969
Sample1	1.6339	1.10264
Sample1	1.68579	0.450323
Sample1	1.34929	0.483695
Sample1	1.34599	1.10786
Sample1	1.61484	1.14713
Sample2	1.45197	1.19665
Sample2	1.43303	0.923155
Sample2	1.69598	0.969149
Sample2	1.5452	1.23385
Sample2	2.1916	0.54898
Sample2	1.35822	1.5991
Sample3	2.26807	1.05505
Sample3	1.58072	0.93398
Sample3	1.25862	1.10809
Sample3	2.0546	0.710309
Sample3	1.25653	0.70116
Sample3	1.13957	0.914404

## Sheet: Fig. 4E
Group	TBPE-C(kPa)	TBPE-CKO(kPa)
Sample1	1.30237	1.03285
Sample1	1.94114	1.20406
Sample1	1.39353	1.12642
Sample1	1.42923	0.76663
Sample1	1.29114	0.52947
Sample1	1.43734	0.54739
Sample2	1.73435	1.15217
Sample2	1.70654	1.31137
Sample2	1.8492	0.310078
Sample2	1.75885	0.563532
Sample2	2.04577	1.63293
Sample2	1.4186	0.64186
Sample3	1.37131	1.11746
Sample3	1.40581	0.828335
Sample3	1.08294	0.954437
Sample3	1.72817	1.04233
Sample3	1.02983	0.978138
Sample3	1.77172	1.07124

## Sheet: Fig. 4F
Group	Ctrl	BLM	TBPE	re-Collagen VII	si-COL7A1
Sample1	1002.82	1672.2	1405.47	2431.09	216.414
Sample1	510.101	1366.82	1189.81	3394.07	337.942
Sample1	1072.34	1125.98	3183.64	1541.49	420.244
Sample1	499.31	823.451	1357.95	1900.88	252.947
Sample1	599.514	526.933	427.598	850.554	97.8
Sample1	930.421	1370.13	580.464	2529.82	332.539
Sample2	527.872	526.458	1214.56	1698.48	552.984
Sample2	655.495	1299.95	1051.2	754.837	279.883
Sample2	475.919	1659.21	1447.68	1069.14	188.333
Sample2	507.192	496.831	480.033	866.595	296.671
Sample2	349.202	1436.41	1000.54	749.099	339.783
Sample2	404.264	1067.34	791.437	1665.48	162.111
Sample3	405.093	302.958	1020.74	707.936	402.489
Sample3	717.572	1383.08	499.074	882.748	113.09
Sample3	505.249	461.845	934.849	1268.06	264.176
Sample3	461.48	2473.72	2696.2	1109.04	137.873
Sample3	744.547	872.456	478.577	640.128	144.466
Sample3	320.148	379.664	633.95	409.727	196.818

[truncated: 74 more sheets: Fig. 4H, Fig. 4I, Fig. 5C, Fig. 5D, Fig. 5F, Fig. 6E, Fig. 6G, Fig. 6I, Fig. 7D, Fig. 7F, Fig. 7H, Fig. 7J, Fig. 8B, Fig. 8F, Fig. S1B, Fig. S1D, Fig. S1H, Fig. S1I, Fig. S3B, Fig. S3D …]
